# Supplementary material for: Functional diversity of bacterial microbiota associated with the toxigenic benthic dinoflagellate Prorocentrum
Source: PLoS One. 2024 Jul 16;19(7):e0306108. doi: 10.1371/journal.pone.0306108 (PMC11251618; doi:10.1371/journal.pone.0306108)
Supplement: S1 Table — (XLSX) [file pone.0306108.s006.xlsx]

## Sheet: Supp_Table_1
Supplementary Table 1. Summary data on Prorocentrum species and strains, location of origin, transfer cycles, toxin composition and associated bacterial sequencing and data analysis by fraction (NA, Not Available)
Strain ID	Locality of origin	Region of origin	Morphospecies	Substrate type	Substrate phylum	Sampling date (dd-mm-yy)	Prorocentrun transfer cycles (number)	Toxin proportion of the total (% molar) produced by strain						Sequencing and diversity data on Host-fractions					Sequencing and diversity data on Medium-fractions
								Okadaic acid (OA)	Okadaic acid diol-ester (OA-D8)	Dinophysistoxin 1 (DTX1)	Dinophysistoxin 1 diol-ester (DTX1-D8)	Dinophysistoxin 1 isomer (DTX1a)	Dinophysistoxin 1 diol-ester (DTX1a-D8)	Sequence Reads (number)	Features	Shannon Index	Phylogenetic Distance	Nearest Sequenced Taxon Index (NSTI)	Sequence Reads (number)	Features	Shannon Index	Phylogenetic Distance
PA2	Isla Verde, Veracruz Reef System, Veracruz	Gulf of Mexico	P. lima	Thalassia testudinum	Tracheophyta	26-05-17	44	0.4	0.36	0.17	0.06	0.01	0	207719	57	2.14194	19.6284	0.036	140733	60	1.55716	18.9981
PA20	Puerto Morelos, Quintana Roo	Caribbean	P. rhathymum	Rope		29-10-17	44	0	0	0	0	0	0	115519	56	2.3579	19.6433	NA	91115	65	2.60465	19.7648
PA26	Puerto Morelos, Quintana Roo	Caribbean	P. lima	Sargassum sp.	Ochrophyta	29-10-17	44	0.46	0.49	0.03	0	0.01	0	155986	42	2.29788	18.2205	0.037	193857	58	2.0615	20.7482
PA44	Bahia de La Paz, Baja California Sur	Gulf of California	P. lima	Sediment w/dead brown macroalgae	Ochrophyta	03-01-18	40	0.65	0.33	0.01	0	0	0.01	167955	62	2.70602	19.9664	0.06	152301	80	2.77575	23.0341
PA49	Bahia de La Paz, Baja California Sur	Gulf of California	P. lima	Ulva sp.	Chlorophyta	03-01-18	40	0.2	0.46	0.27	0.07	0	0	147325	69	2.65775	21.6247	0.125	152019	70	2.86356	21.9515
PA53	Bahia de La Paz, Baja California Sur	Gulf of California	P. lima	Sargassum sp.	Ochrophyta	03-01-18	40	0.75	0.25	0	0	0	0	129753	57	2.45099	20.6876	0.067	93237	60	2.60835	20.4987
PA61	Piedra de la Virgen, Veracruz Reef System, Veracruz	Gulf of Mexico	P. lima	Padina sp.	Ochrophyta	13-05-18	36	0.31	0.55	0	0.09	0.02	0.03	137383	51	2.42249	19.932	0.112	157322	61	2.05434	19.3054
PA78	Piedra de la Virgen, Veracruz Reef System, Veracruz	Gulf of Mexico	P. lima	Brown algae species mix	Ochrophyta	13-05-18	35	0.2	0.18	0.45	0.03	0.15	0	172288	44	1.8376	18.5712	0.065	165574	52	1.65677	19.1173
PA8	Isla Verde, Veracruz Reef System, Veracruz	Gulf of Mexico	P. lima	Thalassia testudinum	Tracheophyta	26-05-17	44	0.29	0.65	0	0	0.05	0.01	132161	63	2.14714	20.9377	0.025	106387	56	0.896433	20.6264
PA85	Piedra de la Virgen, Veracruz Reef System, Veracruz	Gulf of Mexico	P. hoffmannianum	Brown algae species mix	Ochrophyta	13-05-18	35	0.38	0.41	0.12	0.08	0.01	0	168524	66	2.58439	21.0919	0.056	150739	97	2.90277	23.6759
PA9	Isla Verde, Veracruz Reef System, Veracruz	Gulf of Mexico	P. lima	Laurencia sp.	Rhodophyta	21-07-17	44	0.5	0.46	0	0	0.03	0.01	157883	69	2.32023	21.8567	0.105	148451	77	1.9087	21.8217
