# Supplementary material for: Functional diversity of bacterial microbiota associated with the toxigenic benthic dinoflagellate Prorocentrum
Source: PLoS One. 2024 Jul 16;19(7):e0306108. doi: 10.1371/journal.pone.0306108 (PMC11251618; doi:10.1371/journal.pone.0306108)
Supplement: S2 Table — Result of a Mann-Whitney test (with Bonferroni correction, ns = non-significant) between contribution of core and non-core ASVs. (XLSX) [file pone.0306108.s007.xlsx]

## Sheet: Supp_Table_2
Supplementary Table 2. Contribution of core ASVs to top KEGG pathways. Result of a Mann-Whitney test (with Bonferroni correction, ns = non significant) between contribution of core and non-core ASVs.
ID	Pathway	Subcategory	p value	p adjusted
ko00281	Geraniol degradation	Metabolism of terpenoids and polyketides	0.00140356	0.0196498
ko00720	Carbon fixation pathways in prokaryotes	Energy metabolism	0.0100087	ns
ko00250	Alanine, aspartate and glutamate metabolism	Amino acid metabolism	0.000245147	0.00343206
ko00626	Naphthalene degradation	Xenobiotics biodegradation and metabolism	0.732975	ns
ko00260	Glycine, serine and threonine metabolism	Amino acid metabolism	1.25851e-05	0.000176192
ko00450	Selenocompound metabolism	Metabolism of other amino acids	0.400502	ns
ko02030	Bacterial chemotaxis	Cell motility	0.0431916	ns
ko00860	Porphyrin and chlorophyll metabolism	Metabolism of cofactors and vitamins	3.77488e-07	5.28483e-06
ko00633	Nitrotoluene degradation	Xenobiotics biodegradation and metabolism	7.96713e-05	0.0011154
ko00630	Glyoxylate and dicarboxylate metabolism	Carbohydrate metabolism	1.846e-05	0.00025844
ko00430	Taurine and hypotaurine metabolism	Metabolism of other amino acids	0.148493	ns
ko01051	Biosynthesis of ansamycins	Metabolism of terpenoids and polyketides	5.9364e-05	0.000831096
ko00906	Carotenoid biosynthesis	Metabolism of terpenoids and polyketides	6.58342e-05	0.000921678
ko00562	Inositol phosphate metabolism	Carbohydrate metabolism	0.00222775	0.0311886
